# Supplementary material for: Electrochemical Site-Selective Alkylation of Azobenzenes with (Thio)Xanthenes
Source: Molecules. 2022 Aug 4;27(15):4967. doi: 10.3390/molecules27154967 (PMC9370205; doi:10.3390/molecules27154967)
Supplement: Supplementary file 1 [file molecules-27-04967-s001.zip]

Archive with 1 entries (1 files):
- molecules-1844086-supplementary.pdf
